# Supplementary material for: Characterization of an Mtbp Hypomorphic Allele in a Diethylnitrosamine-Induced Liver Carcinogenesis Model
Source: Cancers (Basel). 2023 Sep 16;15(18):4596. doi: 10.3390/cancers15184596 (PMC10526184; doi:10.3390/cancers15184596)
Supplement: Supplementary file 1 [file cancers-15-04596-s001.zip]

Archive with 2 entries (2 files):
- Orginal images with western blots.pdf
- Supplementary Figure S1.pdf
